# Supplementary material for: Effect of Inter-Row Peanut Growing in the Vineyard on the Quality of ‘Cabernet Sauvignon’ Grape Fruits and Wines in Northwest China
Source: Foods. 2022 Nov 20;11(22):3730. doi: 10.3390/foods11223730 (PMC9689945; doi:10.3390/foods11223730)
Supplement: Supplementary file 1 [file foods-11-03730-s001.zip]

Archive with 1 entries (1 files):
- foods-1988971-supplementary.xlsx
