# Supplementary material for: Effect of Inter-Row Peanut Growing in the Vineyard on the Quality of ‘Cabernet Sauvignon’ Grape Fruits and Wines in Northwest China
Source: Foods. 2022 Nov 20;11(22):3730. doi: 10.3390/foods11223730 (PMC9689945; doi:10.3390/foods11223730)
Supplement: Supplementary file 1 [file foods-11-03730-s001.zip › foods-1988971-supplementary.xlsx]

## Sheet: TableS1
Table S1 Bioclimatic indices of three vintages (2018-2019).
Bioclimatic indices	2018a	2019a
Growing season temperature (GST, °C)	19.57	20.39
Heliothermal index (HI, °C)	2741	2966.4
Growing degree-days (GDD, °C)	2011.3	2126.7
Cumulative rainfall (mm, April 1-September 31)	109.6	102
Daily average sunshine duration (h, April 1-September 31)	9.92	9.21
Daily average mean temperature of July (°C)	27.33	27.65
Daily average maximum temperature of July (°C)	33.69	33.67
GST: growing season temperature (April 1-October 31); HI: heliothermal index (Apri 1-Spetember 30); GDD: growing degree days (April 1-October 31); a Peng, J., Wei, W., Lu, H. C., Chen, W., Li, S. D., Wang, J., Duan, C.Q., He, F. (2022). Effect of Covering Crops between Rows on the Vineyard Microclimate, Berry Composition and Wine Sensory Attributes of ‘Cabernet Sauvignon’ (Vitis vinifera L. cv.) …

## Sheet: TableS2
Table S2 Phenological data and climatic parameters of the vineyard in 2018-2019
Parameters		2018	2019
Phenology	Flowering a	5/25 - 6/14	5/30- 6/19
	Verison b	7/30 - 8/8	7/2 - 8/14
	Harvest	9/14	9/10
	Days (flowering-harvest)	113	104
Climatic parameters c	MesoSR (W/m2)	130.31	129.78
	MesoSR_v (W/m2)	130.02	129.81
	MesoT (°C)	25.02	26.03
	MesoT_v (°C)	23.56	26.26
	Sunlight duration (h)	269.5	251.6
	GDD (°C)	328.62	372.41
	DH10 (%)	6.59	4.5
	DH15 (%)	26.71	29.89
	DH20 (%)	27.41	23.75
	DH25 (%)	24.74	23.4
	DH30 (%)	10.78	18.46
a Two dates represent the start and end dates of flowering in each vinage. b Two dates represent the start and end dates of veraison in each vinage. c MesoSR, average solar radiation of vineyard from flowering to harvest; MesoSR_v, average solar radiation of vineyard from the onset of veraison to harvest; MesoT, average daily temperature of vineyard from flowering to harvest; MesoT_v, average dai…

## Sheet: TableS3
Table S3 Average daily water content (SoilW); fruit-zone average daily temperature (MicroT), average daily photosynthetically active radiation (MicroPAR), and degree hour indexes within different temperature intervals (DH10, 10-15 °C; DH20, 20-25 °C; DH25, 25-30 °C; DH30, ＞30 °C) of the period from veraison to harvest in the year of 2018 and 2019
Vintage	Parameters	CKa	CH
2018	Relative Humidity (%)	63.5	70.33
	SoilW (m3/m3)	0.23	0.12
	MicroT (°C）	23.46	22.67
	MicroPAR (μE)	25.45	8.89
	DH10 (%)	6.74	7.43
	DH15 (%)	23.87	26.26
	DH20 (%)	27.3	27.01
	DH25 (%)	23.64	24.65
	DH30 (%)	17.11	13.02
	GDD (°C)	699.72	658.83
2019	Relative Humidity (%)	60.21	59.75
	SoilW (m3/m3)	0.2	0.19
	MicroT (°C）	24.93	24.62
	MicroPAR (μE)	32.6	24.42
	DH10 (%)	3.22	4.61
	DH15 (%)	22.07	23.69
	DH20 (%)	27.25	26.28
	DH25 (%)	22.83	22.14
	DH30 (%)	24.64	23.27
	GDD (°C)	776.38	760.33
a Peng, J., Wei, W., Lu, H. C., Chen, W., Li, S. D., Wang, J., Duan, C.Q., He, F. (2022). Effect of Covering Crops between Rows on the Vineyard Microclimate, Berry Composition and Wine Sensory Attributes of ‘Cabernet Sauvignon’ (Vitis vinifera L. cv.) Grapes in a Semi-Arid Climate of Northwest China. Horticulturae, 8, 518. https://doi.org/10.3390/horticulturae8060518.

## Sheet: TableS4
Table S4 Vine parameters of clean trillage control (CK) and covering peanuts (CH) of ‘Cabernet-Sauvignon’ in the year of 2019
Parameter	Treatment		Significance
	CKa	CH
Total shoot leaf area/meter (m2/m)	12.64±0.79	7.99±2.13	*
Main shoot leaf area/meter (m2/m)	5.27±0.17	3.98±0.71	*
Lateral shoot leaf area/meter (m2/m)	7.37±0.80	4.01±1.42	*
Yield/meter (kg/m)	3.44±0.18	3.11±0.24	Ns
Leaf area/yield (m2/kg)	3.67±0.45	2.54±0.49	*
Average shoot length (cm)	126.00±9.70	118.27±13.30	Ns
Third internode diameter (mm)	0.82±0.11	0.78±0.07	Ns
Pruning weight/meter (kg/m)	1.97±0.13	1.73±0.25	Ns
Yield/pruning weight	1.84±0.15	1.81±0.13	Ns
Seed number/berry	1.55±0.10	1.67±0.10	Ns
Seed weight/berry (g)	0.05±0.01	0.05±0.01	Ns
Skin weight/berry (g)	0.13±0.02	0.12±0.01	Ns
Berry number/bunch	113.10±1.14	105.38±1.37	*
Berry diameter (cm)	1.06±0.02	1.05±0.01	Ns
Values are reported as means ± SD of three biological replicates. * indicates there are significant differences between CK and CP (p < 0.05, t-test). NS = not significant. a Peng, J., Wei, W., Lu, H. C., Chen, W., Li, S. D., Wang, J., Duan, C.Q., He, F. (2022). Effect of Covering Crops between Rows on the Vineyard Microclimate, Berry Composition and Wine Sensory Attributes of ‘Cabernet Sauvignon’…

## Sheet: TableS5
Table S5 Aroma compounds concentrations in mature grapes in the year of 2018 and 2019 (mg/kg berry fresh weight)
Compounds		Type	2018			2019
			CK	CH	Sig.	CK	CH	Sig.
(E)-2-Hexen-1-ol	C6/C9	Ac	547.66±59.65a	510.25±125.52	Nsb	207.83±40.67	266.66±57.41	Ns
(E)-2-Hexenal	C6/C9	A	890.69±31.23	926.78±47.54	Ns	3504.23±399.10	3209.31±39.01	Ns
(E)- 2-Nonenal	C6/C9	A	1.33±0.08	1.27±0.04	Ns	-	-	Ns
(E)- 3-Hexen-1-ol	C6/C9	A	20.70±5.66	14.30±3.28	Ns	8.01±1.78	11.19±1.50	Ns
(Z)- 3-Hexen-1-ol	C6/C9	A	87.34±12.49	125.71±5.56	*	94.01±11.17	113.85±11.99	Ns
(E,E)- 2,4-Hexadienal	C6/C9	A	26.35±9.61	21.19±3.63	Ns	81.31±20.02	37.04±3.67	Ns
(E,Z)- 2,6-Nonadienal	C6/C9	A	1.49±0.11	1.31±0.03	*	-	-	Ns
1-Hexanol	C6/C9	A	181.09±21.00	178.42±4.63	Ns	111.97±8.64	139.09±10.30	*
1-Nonanol	C6/C9	A	1.35±0.08	1.29±0.03	Ns	1.17±0.02	1.19±0.05	Ns
2-Hexenal	C6/C9	A	11.71±0.31	11.94±1.65	Ns	-	-	Ns
Hexanal	C6/C9	A	1619.78±167.38	1841.62±84.97	Ns	1500.54±565.88	1941.16±79.66	Ns
Nonanal	C6/C9	A	40.09±5.08	36.89±9.32	Ns	14.86±2.94	17.31±3.89	Ns
Acetophenone	Benzenes	A	1.35±0.29	1.41±0.20	Ns	2.00±0.18	2.22±0.21	Ns
Benzaldehyde	Benzenes	A	1.97±0.17	2.08±0.38	Ns	2.51±0.56	2.65±0.16	Ns
Benzeneacetaldehyde	Benzenes	A	3.69±0.28	5.60±0.42	*	0.42±0.01	0.42±0.02	Ns
(E)- 2-Octen-1-ol	Alcohols	A	0.37±0.02	0.37±0.01	Ns	0.32±0.03	0.33±0.01	Ns
(Z)-5-Octen-1-ol	Alcohols	A	-	-	Ns	0.26±0.01	0.27±0.02	Ns
1-Decanol	Alcohols	A	1.88±0.11	1.79±0.05	Ns	-	-	Ns
1-Heptanol	Alcohols	A	0.31±0.04	0.35±0.03	Ns	0.27±0.03	0.31±0.03	Ns
1-Hexanol, 2-ethyl-	Alcohols	A	1.17±0.32	1.20±0.18	Ns	1.52±0.07	1.59±0.6	Ns
1-Octanol	Alcohols	A	1.52±0.09	1.49±0.03	Ns	-	-	Ns
1-Octen-3-ol	Alcohols	A	0.63±0.03	0.67±0.03	Ns	-	-	Ns
2-Heptanol	Alcohols	A	0.46±0.03	0.49±0.06	Ns	-	-	Ns
3-Pentanol, 3-ethyl-	Alcohols	A	-	-	Ns	244.86±3.24	246.32±10.10	Ns
3-Penten-1-ol, 3-methyl-	Alcohols	A	-	-	Ns	4.85±0.70	6.83±0.99	*
Benzyl alcohol	Alcohols	A	11.29±0.52	11.66±0.37	Ns	8.88±0.41	10.20±0.79	Ns
Phenylethyl Alcohol	Alcohols	A	15.51±0.87	16.03±0.75	Ns	11.64±0.72	14.48±0.81	*
1-Butanol, 3-methyl-	Alcohols	A	-	-	Ns	213.67±42.22	204.47±33.72	Ns
1-Dodecanol	Alcohols	A	-	-	Ns	1.80±0.03	1.82±0.07	Ns
2-Buten-1-one, 1-(2,6,6-trimethyl-1,3-	Norisoprenoids	A	2.45±0.13	2.45±0.06	Ns	-	-	Ns
3-Buten-2-one, 4-(2,6,6-trimethyl-1-cyc	Norisoprenoids	A	1.29±0.08	1.24±0.03	Ns	-	-	Ns
6-methyl- 5-Hepten-2-one	Norisoprenoids	A	17.63±2.18	19.99±2.22	Ns	11.71±0.87	14.05±0.92	*
β-Damascenone	Norisoprenoids	A	-	-	Ns	2.17±0.03	2.39±1.16	Ns
2-Heptenal, (E)-	Aldehydes/ketones	A	0.07±0.02	0.10±0.01	Ns	11.71±0.87	14.05±0.91	Ns
Decanal	Aldehydes/ketones	A	0.78±0.04	0.71±0.04	Ns	0.62±0.02	0.61±0.03	Ns
Heptanal	Aldehydes/ketones	A	1.60±0.10	1.68±0.04	Ns	1.64±0.06	1.68±0.12	Ns
Octanal	Aldehydes/ketones	A	1.65±0.06	1.59±0.04	Ns	1.18±0.08	1.13±0.04	Ns
5,9-Undecadien-2-one, 6,10-dimethyl-,	Norisoprenoids	A	2.32±0.13	2.19±0.07	Ns	2.09±0.07	2.09±0.08	Ns
Linalool	Terpenes	A	-	-	Ns	1.60±0.02	1.63±0.60	Ns
Menthol	Terpenes	A	-	-	Ns	1.71±0.04	1.75±0.08	Ns
α-Terpineol	Terpenes	A	-	-	Ns	2.73±0.04	2.76±0.11	Ns
Isophorone	Terpenes	A	1.53±0.18	1.95±0.26	Ns	-	-	Ns
(E)- 2-Hexenoic acid	Fatty acids	A	9.96±0.35	10.17±1.58	Ns	21.01±4.01	21.05±3.05	Ns
Acetic acid	Fatty acids	A	187.73±52.74	112.09±9.91	Ns	702.44±131.49	682.70±167.03	Ns
Benzoic acid	Fatty acids	A	-	-	Ns	0.34±0.10	0.21±0.03	Ns
Decanoic acid	Fatty acids	A	-	-	Ns	1.69±0.05	1.64±0.07	Ns
Hexanoic acid	Fatty acids	A	17.45±1.94	16.63±2.46	Ns	25.90±5.69	29.35±1.86	Ns
Nonanoic acid	Fatty acids	A	1.02±0.07	1.06±0.02	Ns	1.25±0.05	1.21±0.01	Ns
Octanoic acid	Fatty acids	A	0.99±0.07	1.00±0.01	Ns	1.17±0.09	1.09±0.03	Ns
(E)- 2-Hexenoic acid, methyl ester	Esters	A	0.57±0.03	0.54±0.01	Ns	-	-	Ns
Decanoic acid, ethyl ester	Esters	A	-	-	Ns	0.87±0.12	0.88±0.21	Ns
Ethyl myristate	Esters	A	-	-	Ns	0.55±0.01	0.60±0.04	Ns
Hexadecanoic acid, ethyl ester	Esters	A	-	-	Ns	1.61±0.40	1.79±0.64	Ns
Isopropyl myristate	Esters	A	0.63±0.03	0.62±0.02	Ns	0.55±0.01	0.55±0.02	Ns
Methyl salicylate	Esters	A	-	-	Ns	1.13±0.02	1.15±0.05	Ns
Octanoic acid, ethyl ester	Esters	A	0.14±0.02	0.12±0.02	Ns	1.86±0.06	1.98±0.37	Ns
Phenol	Volatile phenols	A	1.90±0.28	1.92±0.18	Ns	3.20±0.16	2.95±0.14	Ns
Acetic acid	Acids	B	682.52±94.89	492.63±93.21	Ns	294.10±104.25	315.38±46.27	Ns
n-Decanoic acid	Acids	B	8.92±0.52	8.45±0.30	Ns			Ns
Nonanoic acid	Acids	B	5.61±0.53	5.11±0.76	Ns			Ns
1-Decanol	Alcohols	B	9.41±0.56	8.96±0.24	Ns			Ns
1-Dodecanol	Alcohols	B	10.52±0.66	9.87±0.98	Ns	8.32±0.13	8.41±0.33	Ns
1-Hexanol, 2-ethyl-	Alcohols	B	3.28±0.12	3.00±0.69	Ns	1.66±0.05	1.53±0.06	Ns
2-Butanol, 3-methyl-	Alcohols	B	73.06±5.16	69.14±1.67	Ns			Ns
3-Pentanol, 3-ethyl-	Alcohols	B	183.42±11.53	176.52±1.82	Ns			Ns
Isopropyl Alcohol	Alcohols	B	389.97±21.85	327.95±22.54	*			Ns
Decanal	Aldehydes/ketones	B	5.09±0.23	4.57±0.40	Ns	2.95±0.09	2.87±0.09	Ns
Nonanal	Aldehydes/ketones	B	1.96±0.32	1.69±0.89	Ns	0.56±0.48	0.11±0.19	Ns
Octanal	Aldehydes/ketones	B	7.33±0.57	6.74±0.37	Ns	5.36±0.20	5.36±0.27	Ns
Undecanal	Aldehydes/ketones	B	2.98±0.34	2.71±0.08	Ns			Ns
o-Cymene	Benzenes	B	3.94±0.44	3.63±0.47	Ns			Ns
1-Nonanol	C6/C9 compounds	B	6.65±0.38	6.34±0.16	Ns	5.78±0.09	5.85±0.23	Ns
(E)-2-Hexenal	C6/C9 compounds	B	154.20±14.78	153.93±6.03	Ns	131.25±32.66	171.89±19.64	Ns
Hexanal	C6/C9 compounds	B	0	0	Ns	20.92±11.47	12.74±4.53	Ns
Benzenepropanoic acid, ethyl ester	Esters	B	0	0	Ns	5.72±0.20	5.64±0.23	Ns
Benzoic acid, 2-hydroxy-, ethyl ester	Esters	B	0	0	Ns	5.58±0.08	6.65±0.23	*
Butanoic acid, ethyl ester	Esters	B	0	0	Ns	1.69±0.47	1.62±0.05	Ns
Decanoic acid, ethyl ester	Esters	B	0	0	Ns	5.55±1.53	4.04±0.07	Ns
Dodecanoic acid, ethyl ester	Esters	B	3.34±0.08	3.08±0.28	Ns	3.01±0.15	2.82±0.13	Ns
Methyl salicylate	Esters	B	0	0	Ns	5.58±0.08	5.65±0.23	Ns
Octanoic acid, ethyl ester	Esters	B	0	0	Ns	10.61±2.27	8.89±0.45	Ns
Heptanoic acid, ethyl ester	Esters	B	0	0	Ns	2.71±0.92	2.15±0.06	Ns
Hexanoic acid, ethyl ester	Esters	B	0	0	Ns	0.39±0.12	0.31±0.22	Ns
(E)-β-Ionone	Norisoprenoids	B	14.03±4.20	11.39±0.31	Ns			Ns
5,9-Undecadien-2-one, 6,10-dimethyl-	Norisoprenoids	B	6.41±0.38	6.10±0.16	Ns	9.15±0.08	9.28±0.37	Ns
β-Damascenone	Norisoprenoids	B	3.95±0.25	3.78±0.08	Ns	19.14±0.63	18.82±0.48	Ns
L-α-Terpineol	Terpenoids	B	15.65±0.94	14.88±0.39	Ns			Ns
α-Terpineol	Terpenoids	B	10.62±0.52	10.11±0.36	Ns	14.00±0.16	14.18±0.52	Ns
cis-Furan linalool oxide	Terpenoids	B	0	0	Ns	1.47±0.04	1.41±0.10	Ns
Butylated Hydroxytoluene	Volatile phenols	B	0	0	Ns	115.88±35.02	64.89±22.55	Ns
a Values were reported as means ± standard deviations (n=3).b * mean significant differencesbetween treatments on the basis of Duncan's multiple range test as p < 0.05; Ns,no significance.c A, free form of aroma compounds in grape; B, bound form of aroma compounds in grape.

## Sheet: TableS6
Table S6 Flavonoids concentrations and proportions in mature grapes in the year of 2018 and 2019.
Compounds	Abbreviations	2018			2019
		CK	CH	Sig.	CK	CH	Sig.
Concentrations (mg/kg berry fresh weight)
Cyanidin-3-O-glucoside	Cy-glu	16.65±1.79a	11.50±1.07	*b	12.52±0.46	12.35±1.64	Ns
Cyanidin-3-O-acetyl-glucoside	Cy-ac	2.87±0.16	2.04±0.11	*	2.33±0.09	2.18±0.27	Ns
Cyanidin-3-O-coumaroylglucoside (cis+trans)	Cy-co	1.20±0.02	0.94±0.04	*	0.64±0.17	0.67±0.22	Ns
Delphinidin-3-O-glucoside	Dp-glu	117.31±2.74	101.08±2.91	*	133.77±6.01	132.11±17.50	Ns
Delphinidin-3-O-acetyl-glucoside	Dp-ac	15.82±0.68	12.03±0.53	*	21.28±1.13	29.37±9.98	Ns
Delphinidin-3-O-coumaroylglucoside (cis+trans)	Dp-co	1.18±0.01	1.00±0.03	*	0.68±0.03	0.66±0.10	Ns
Malvidin-3-O-glucoside	Mv-glu	227.99±5.74	208.01±8.14	*	295.10±9.22	283.47±25.21	Ns
Malvidin-3-O-acetyl-glucoside	Mv-ac	121.26±7.30	111.48±5.06	Ns	283.86±13.84	276.69±19.51	Ns
Malvidin-3-O-coumaroylglucoside (cis+trans)	Mv-co	45.52±2.03	44.38±2.10	Ns	108.41±10.17	105.41±14.82	Ns
Peonidin-3-O-glucoside	Pe-glu	34.87±0.41	28.99±0.98	*	13.62±0.59	13.27±1.19	Ns
Peonidin-3-O-acetyl-glucoside	Pe-ac	8.61±0.16	7.16±0.26	*	9.31±0.30	8.75±0.92	Ns
Peonidin-3-O-coumaroylglucoside (cis+trans)	Pe-co	5.17±0.18	4.54±0.10	*	7.60±0.73	7.01±0.91	Ns
Petunidin-3-O-glucoside	Pt-glu	55.51±1.12	48.15±1.94	*	81.14±5.43	82.79±10.97	Ns
Petunidin-3-O-acetyl-glucoside	Pt-ac	24.09±5.96	17.40±4.82	Ns	52.78±12.80	63.87±9.79	Ns
Petunidin-3-O-coumaroylglucoside (cis+trans)	Pt-co	4.39±0.15	3.78±0.11	*	9.97±1.40	9.96±1.93	Ns
Total anthocyanins	Total-A	682.44±8.57	602.46±20.98	*	1033.00±32.32	1028.57±99.93	Ns
Myricetin	Myr	0.37±0.06	0.25±0.13	Ns	0.22±0.01	0.15±0.06	Ns
Myricetin-3-O-galactoside	Myr-gal	14.87±1.32	11.03±3.44	Ns	0.40±0.09	0.32±0.01	Ns
Myricetin-3-O-glucoside	Myr-glu	8.53±0.75	4.76±3.25	Ns	1.90±0.23	1.47±0.06	Ns
Kaempferol-3-O-glucoside	Kae-glu	0.94±0.36	0.53±0.10	Ns	1.01±0.16	0.61±0.44	Ns
Kaempferol-3-O-galactoside	Kae-gal	1.79±0.39	1.39±0.29	Ns	6.50±0.17	5.40±0.78	Ns
Quercetin-3-O-galactoside	Que-gal	12.98±3.01	4.61±3.49	*	11.02±0.30	11.61±0.91	Ns
Quercetin-3-O-glucoside	Que-glu	5.46±1.22	3.24±0.94	Ns	1.36±0.02	1.12±0.16	Ns
Quercetin-3-O-glucuronide	Que-gluc	28.49±8.99	19.56±8.84	Ns	8.14±0.35	7.57±0.69	Ns
Syringetin-3-O-glucoside	Syr	1.65±0.32	0.33±0.08	*	-	-	Ns
Total flavonols	Total-F	75.08±15.37	45.70±10.73	Ns	30.54±1.28	28.25±2.71	Ns
Skin (+)-Catechin	SK_C	32.67±4.73	37.12±6.81	Ns	14.34±0.72	15.11±1.93	Ns
Skin (-)-Epicatechin	SK_EC	2892.55±220.65	2795.45±439.07	Ns	2145.94±53.87	2210.54±97.55	Ns
Skin (-)-Epicatechin-3-O-galate	SK_ECG	198.03±35.83	224.83±20.11	Ns	43.45±2.43	48.06±6.60	Ns
Skin (-)-Epigallocatechin	SK_EGC	972.10±101.05	893.87±62.23	Ns	1605.45±73.55	1631.12±115.22	Ns
Skin (-)-Epigallocatechin-3-O-gallate	SK_EGCG	-	-	Ns	34.22±1.90	38.45±6.72	Ns
Skin total proanthocynidins	SKP-Total	4095.36±227.82	3951.27±501.11	Ns	3843.40±129.20	3943.28±226.41	Ns
Seed (+)-Catechin	SE_C	151.37±3.49	119.08±4.00	*	124.23±2.11	124.51±9.44	Ns
Seed (-)-Epicatechin	SE_EC	2132.22±38.49	1748.64±73.05	*	1925.30±17.53	1839.12±52.83	Ns
Seed (-)-Epicatechin-3-O-galate	SE_ECG	295.99±7.16	236.82±7.06	*	262.06±3.45	255.93±8.16	Ns
Seed (-)-Epigallocatechin	SE_EGC	105.08±4.59	81.23±5.68	*	86.06±10.02	79.73±5.96	Ns
Seed (-)-Epigallocatechin-3-O-gallate	SE_EGCG	57.68±3.18	41.46±1.21	*	52.60±3.72	51.74±6.70	Ns
Seed total proanthocynidins	SEP-Total	2742.35±56.05	2227.23±89.37	*	2450.25±27.16	2351.04±28.43	*
Proportions (%)
Cyanidin%	Cy%	3.0±0.3	2.4±0.2	*	1.5±0.1	1.5±0.1	Ns
Peonidin%	Pe%	19.7±0.2	6.8±0.2	*	3.0±0.1	2.8±0.1	Ns
Petunidin%	Pt%	57.8±1.3	11.5±0.7	Ns	13.9±1.1	15.2±1.1	Ns
Delphinidin%	Dp%	7.1±0.1	18.9±0.4	*	15.1±0.2	15.7±1.5	Ns
Malvidin%	Mv%	12.3±1.1	60.4±1.3	Ns	66.5±1.0	64.8±2.6	Ns
3'4'-Dihydroxylated anthocyanins%	A3OH%	22.7±0.5	21.3±0.6	*	16.6±0.3	17.2±1.6	Ns
3'4'5'-Trihydroxylated anthocyanins%	A35OH%	77.3±0.5	78.7±0.6	*	83.4±0.3	82.8±1.6	Ns
Acelated anthocyanins%	Ace%	25.3±0.1	24.9±0.6	Ns	35.8±0.9	37.1±1.1	Ns
Coumarylated anthocyanins%	Cou%	8.4±0.5	9.1±0.2	Ns	12.3±0.8	12.0±0.7	Ns
Acylated anthocyanins%	Acyl%	33.7±0.4	34.0±0.5	Ns	48.1±0.5	49.1±0.4	Ns
Anthocyanin glucoside%	AG%	66.28±0.4	66.0±0.5	Ns	51.9±0.5	50.9±0.4	Ns
Myricetin%	My%	32.1±3.5	35.0±6.3	Ns	31.8±0.2	31.3±1.7	Ns
Kaempferol%	Ka%	3.7±0.7	4.3±0.6	Ns	7.5±0.7	6.3±0.5	Ns
Quercetin%	Qu%	61.9±4.3	60.0±5.7	Ns	60.7±0.5	62.3±1.7	Ns
Syringetin%	Sy%	2.2±0.2	0.7±0.1	*	0	0	Ns
3'4'-Dihydroxylated flavonols%	F3OH%	61.9±4.3	60.0±5.7	Ns	60.7±0.5	62.3±1.7	Ns
3'4'5'-Trihydroxylated anthocyanins%	F35OH%	34.3±3.6	35.7±6.2	Ns	31.8±0.2	31.3±1.7	Ns
Flavonol glucoside%	FG%	22.3±1.0	19.7±5.8	Ns	54.5±0.2	51.4±0.7	*
Flavonol galactoside%	Gal%	40.1±3.3	37.9±6.9	Ns	9.1±0.4	7.2±1.2	Ns
Flavonol glucuronide%	Gluc%	37.6±4.2	42.2±12.7	Ns	36.4±0.5	41.4±0.8	*
Skin (+)-Catechin%	SK_C%	0.8±0.1	0.9±0.1	Ns	0.4±0.0	0.4±0.0	Ns
Skin (-)-Epicatechin%	SK_EC%	70.6±3.3	70.6±2.6	Ns	55.8±0.6	56.1±0.8	Ns
Skin (-)-Epicatechin-3-O-galate%	SK_ECG%	4.8±0.9	5.7±0.4	Ns	1.1±0.0	1.2±0.1	Ns
Skin (-)-Epigallocatechin%	SK_EGC%	23.8±2.3	22.8±2.2	Ns	41.8±0.6	41.3±0.6	Ns
Skin (-)-Epigallocatechin-3-O-gallate%	SK_EGCG%	0	0	Ns	0.9±0.0	1.0±0.1	Ns
Skin 3'4'-dihydroxylated flavan-3-ols%	SK_P3OH%	76.3±0.02	77.2±0.02	Ns	57.3±0.01	57.7±0.01	Ns
Skin 3'4'5'-trihydroxylated flavan-3-ols%	SK_P35OH%	23.7±0.02	22.8±0.02	Ns	42.7±0.01	42.3±0.01	Ns
Seed (+)-Catechin%	SE_C%	5.5±0.1	5.3±0.1	Ns	5.1±0.0	5.3±0.5	Ns
Seed (-)-Epicatechin%	SE_EC%	77.8±0.2	78.5±0.3	*	78.6±0.3	78.2±1.3	Ns
Seed (-)-Epicatechin-3-O-galate%	SE_ECG%	10.8±0.1	10.6±0.1	Ns	10.7±0.2	10.9±0.5	Ns
Seed (-)-Epigallocatechin%	SE_EGC%	3.8±0.1	3.6±0.1	Ns	3.5±0.4	3.4±0.3	Ns
Seed (-)-Epigallocatechin-3-O-gallate%	SE_EGCG%	2.1±0.1	1.9±0.1	*	2.1±0.1	2.2±0.3	Ns
Seed 3'4'-dihydroxylated flavan-3-ols%	SE_P3OH%	94.1±0.01	94.5±0.01	*	94.3±0.01	94.4±0.01	Ns
Seed 3'4'5'-trihydroxylated flavan-3-ols%	SE_P35OH%	5.9±0.01	5.5±0.01	*	5.7±0.01	5.6±0.01	Ns
a Values were reported as means ± standard deviations (n=3). b * mean significant differencesbetween treatments on the basis of Duncan's multiple range test as p < 0.05; Ns,no significance.c A, free form of aroma compounds in grape; B, bound form of aroma compounds in grape.

## Sheet: TableS7
Table S7 Volatile compounds concentrations in wines in the year of 2018 and 2019 (μg/L)
Compounds	Classes	2018			2019
		CK	CH	Sig.	CK	CH	Sig.
(Z)-3-Hexen-1-ol	C6/C9 compounds	70.10±5.45	66.50±7.32	Ns	14.15±0.01	31.69±30.37	Ns
1-Hexanol	C6/C9 compounds	1830.86±25.17	1673.54±216.17	Ns	31.69±1.39	28.84±8.93	Ns
3-Hexen-1-ol	C6/C9 compounds	nd	nd	Ns	59.56±2.26	43.93±1.76	*
(S)-(+)-3-Methyl-1-pentanol	Alcohols	149.15±5.45	131.62±14.36	Ns	67.40±2.41	62.49±4.48	Ns
1-Butanol	Alcohols	1219.25±6.36	1196.81±56.20	Ns	nd	nd	Ns
1-Butanol, 2-methyl-	Alcohols	nd	nd	Ns	2032.32±161.71	1971.70±92.83	Ns
Isopentyl alcohol	Alcohols	254195.21±5431.10	239105.20±10313.09	Ns	133072.43±14347.98	138215±8718.98	Ns
1-Decanol	Alcohols	nd	nd	Ns	111192.71±8088.42	117447.83±9228.37	Ns
1-Heptanol	Alcohols	110.72±2.78	113.14±7.38	Ns	1693.50±203.16	1562.58±218.26	Ns
1-Octanol	Alcohols	11.71±0.33	12.79±0.94	Ns	27.12±0.16	27.03±0.22	Ns
1-Pentanol	Alcohols	3778.46±84.99	3540.42±148.14	Ns	98.84±15.39	99.68±5.54	Ns
1-Propanol	Alcohols	12476.64±647.08	12271.07±656.96	Ns	1539.80±73.73	1469.01±35.23	Ns
Isobutyl alcohol	Alcohols	45861.75±1039.25	43489.11±1693.52	Ns	10.98±0.60	9.61±1.06	Ns
2,3-Butanediol	Alcohols	nd	nd	Ns	115911.45±9361.24	123626.53±11035.15	Ns
2-Methyl-1-butanol	Alcohols	3172.36±185.37	2926.61±277.90	Ns	13349.55±1323.97	14241.70±1749.12	Ns
2-Nonanol	Alcohols	nd	nd	Ns	20055.94±2319.48	22897.01±1846.79	Ns
3-Buten-1-ol, 3-methyl-	Alcohols	nd	nd	Ns	7846.20±6053.32	5551.00±835.76	Ns
3-Methylpentanol	Alcohols	149.07±5.78	131.73±14.37	Ns	59.58±9.28	64.57±11.85	Ns
Benzyl alcohol	Alcohols	1024.57±5.78	1085.09±53.58	Ns	nd	nd	Ns
Isohexanol	Alcohols	58.57±1.55	53.38±4.47	Ns	nd	nd	Ns
Phenylethyl Alcohol	Alcohols	28630.85±2346.65	27422.12±3569.18	Ns	338.32±3.04	346.16±4.30	Ns
2,3-Pentanedione	Aldehydes/ketones	nd	nd	Ns	1.59±0.22	1.25±0.53	Ns
Isoamyl acetate	Esters	5804.31±953.37	5014.07±202.39	Ns	2.62±1.57	4.32±1.47	Ns
2-Propenoic acid, 2-methyl-, hexyl ester	Esters	448.02±1.61	448.14±1.54	Ns	nd	nd	Ns
2-Butenoic acid, ethyl ester, (E)-	Esters	nd	nd	Ns	12.70±6.41	9.88±0.47	Ns
Ethyl 7-octenoate	Esters	3.51±0.02	3.48±0.05	Ns	nd	nd	Ns
Pentyl acetate	Esters	9973.40±1621.21	8630.22±342.43	Ns	917.30±187.71	773.03±43.00	Ns
Phenethyl acetate	Esters	65.76±7.95	65.66±7.24	Ns	44.19±7.08	37.09±6.90	Ns
Hexyl acetate	Esters	47.49±9.63	38.81±4.88	Ns	7.91±1.53	4.39±1.04	*
Octyl acetate	Esters	nd	nd	Ns	124.27±0.01	124.27±0.01	Ns
Isopentyl acrylate	Esters	nd	nd	Ns	7036.97±517.75	7437.52±588.46	Ns
Ethyl butanoate	Esters	372.51±40.86	327.31±7.24	Ns	172.82±3.03	173.30±0.89	Ns
Ethyl salicylate	Esters	nd	nd	Ns	958.51±186.89	797.04±176.60	Ns
Ethyl succinate	Esters	2628.50±53.53	2951.16±139.78	*	252.07±35.02	271.17±35.85	Ns
Isoamyl butanoate	Esters	2.60±1.06	3.38±0.57	Ns	39.76±0.43	40.55±0.55	Ns
Ethyl decanoate	Esters	282.48±23.68	253.45±20.11	Ns	812.84±352.87	767.98±36.93	Ns
Methyl decanoate	Esters	77.36±0.07	77.30±0.06	Ns	979.09±443.22	733.66±126.84	Ns
Ethyl dodecanoate	Esters	58.32±4.24	51.54±3.57	Ns	1133.81±472.44	874.85±125.83	Ns
Ethyl 9-hexadecenoate	Esters	15.61±2.11	14.66±0.60	Ns	13.48±8.52	9.89±1.10	Ns
Ethyl Acetate	Esters	75879.14±7292.85	66333.36±1497.14	Ns	1126.05±88.06	1420.40±341.57	Ns
Ethyl trans-4-decenoate	Esters	89.86±0.81	88.75±0.69	Ns	2.66±0.10	2.88±0.16	Ns
Ethyl myristate	Esters	nd	nd	Ns	301.19±12.39	349.32±48.09	Ns
n-Octyl formate	Esters	nd	nd	Ns	nd	nd	Ns
Ethyl heptanoate	Esters	nd	nd	Ns	47687.30±8014.53	56678.97±8759.16	Ns
Ethyl hexadecanoate	Esters	26.90±4.78	27.98±3.65	Ns	254.66±2.62	258.31±11.02	Ns
2-Methylbutyl caproate	Esters	3.89±0.10	3.79±0.11	Ns	213.26±3.39	215.18±3.40	Ns
Ethyl hexanoate	Esters	573.80±61.83	546.49±47.78	Ns	5.52±0.12	5.21±0.23	Ns
Methyl hexanoate	Esters	nd	nd	Ns	1204.20±354.54	1246.50±71.49	Ns
Isobutyl acetate	Esters	187.86±18.68	162.01±14.08	Ns	2.45±0.85	3.79±1.10	Ns
Isoamyl lactate	Esters	nd	nd	Ns	82.87±8.78	140.87±57.86	Ns
Isopentyl hexanoate	Esters	4.47±0.17	4.31±0.14	Ns	nd	nd	Ns
Methyl salicylate	Esters	nd	nd	Ns	253.54±24.25	281.18±27.91	Ns
Methyl acetate	Esters	10.49±0.94	9.33±0.92	Ns	2.44±0.08	2.58±0.03	*
Ethyl nonanoate	Esters	3.87±0.10	3.76±0.11	Ns	148.30±22.50	86.52±30.78	*
Isoamyl octanoate	Esters	46.83±2.93	40.08±4.65	Ns	61.28±7.01	7.32±1.00	*
Ethyl octanoate	Esters	599.51±81.67	546.15±62.53	Ns	2432.08±736.16	2007.43±290.70	Ns
Methyl octanoate	Esters	0.47±0.14	0.37±0.15	Ns	nd	nd	Ns
Isopentyl decanoate	Esters	78.57±0.15	78.11±0.25	Ns	nd	nd	Ns
Ethyl lactate	Esters	466454.69±11421.03	485155±10372.50	Ns	38.69±0.15	38.70±0.09	Ns
n-Hexyl acrylate	Esters	750.39±132.90	635.16±67.76	Ns	nd	nd	Ns
Acetic acid	Fatty acids	388.65±26.59	381.38±28.58	Ns	393.24±54.69	430.59±37.56	Ns
Butanoic acid	Fatty acids	737.57±48.57	673.63±101.60	Ns	9.02±0.67	9.34±0.87	Ns
Butanoic acid, 2-methyl-	Fatty acids	nd	nd	Ns	754.48±134.65	840.22±97.28	Ns
Isovaleric acid	Fatty acids	1580.13±30.37	1592.60±132.80	Ns	144.62±1.97	152.17±9.16	Ns
Hexanoic acid	Fatty acids	2787.91±159.33	2735.49±159.46	Ns	961.25±159.50	1117.72±213.34	Ns
Isobutyric acid	Fatty acids	1435.04±21.10	1483.83±151.55	Ns	3.98±0.30	4.65±0.51	Ns
n-Decanoic acid	Fatty acids	331.83±87.20	350.32±50.42	Ns	3.88±0.21	4.71±1.06	Ns
Octanoic acid	Fatty acids	2174.91±192.10	2258.30±133.87	Ns	18635.22±14303.30	17521.29±2778.99	Ns
Propanoic acid	Fatty acids	873.73±18.32	874.33±93.49	Ns	4845.22±1203.94	3851.21±279.48	Ns
5,9-Undecadien-2-one, 6,10-dimethyl-, (E	Norisoprenoids	nd	nd	Ns	5.32±0.22	5.32±0.32	Ns
β-Damascenone	Norisoprenoids	3.75±0.36	4.33±0.26	Ns	nd	nd	Ns
Acetoin	others	102.59±11.04	94.59±11.02	Ns	nd	nd	Ns

## Sheet: TableS8
Table S8 Flavonoid concentrations (μg/L) in wines in 2018-2019.
Compounds	Abbreviations	2018			2019
		CK	CH	Sig.	CK	CH	Sig.
Cyanidin-3-O-acetyl-glucoside	Cy-ac	1.23±0.02	0.98±0.02	*	1.35±0.10	1.40±0.09	Ns
Cyanidin-3-O-glucoside	Cy-glu	0.50±0.03	0.45±0.02	Ns	0.59±0.02	0.60±0.03	Ns
(cis+trans)-Cyanidin-3-O-coumaroylglucoside	Cy-co	0.36±0.01	0.33±0.01	*	0.69±0.03	0.68±0.02	Ns
Delphinidin-3-O-glucoside	Dp-glu	4.81±1.59	5.28±1.30	Ns	5.89±0.65	6.56±0.66	Ns
Delphinidin-3-O-acetyl-glucoside	Dp-ac	5.22±0.15	4.77±0.25	Ns	3.97±0.38	4.19±0.22	Ns
(cis+trans)-Delphinidin-3-O-coumaroylglucoside	Dp-co	0.46±0.02	0.45±0.02	Ns	0.80±0.02	0.79±0.03	Ns
Malvidin-3-O-glucoside	Mv-glu	206.94±8.30	199.58±5.11	Ns	217.78±7.31	233.55±6.93	Ns
Malvidin-3-O-acetyl-glucoside	Mv-ac	87.32±1.76	85.59±2.15	Ns	35.97±1.39	38.31±2.62	Ns
(cis+trans)-Malvidin-3-O-coumaryl-glucoside	Mv-co	10.42±0.58	10.65±0.84	Ns	26.92±0.89	27.52±1.27	Ns
Peonidin-3-O-acetyl-glucoside	Pe-ac	4.94±0.06	4.19±0.05	Ns	2.47±0.13	2.56±0.21	Ns
(cis+trans)-Peonidin-3-O-coumaroylglucoside	Pe-co	1.48±0.04	1.29±0.04	Ns	2.22±0.10	2.17±0.12	Ns
Peonidin-3-O-glucoside	Pe-glu	2.37±0.13	2.40±0.10	Ns	2.04±0.14	2.11±0.12	Ns
Petunidin-3-O-glucoside	Pt-glu	15.02±0.81	14.33±0.92	Ns	15.94±1.50	18.19±1.24	Ns
Petunidin-3-O-acetyl-glucoside	Pt-ac	9.20±0.22	8.33±0.47	*	11.90±0.82	13.07±0.74	Ns
(cis+trans)-Petunidin-3-O-coumaroylglucoside	Pt-co	1.06±0.05	0.99±0.05	Ns	2.00±0.10	2.06±0.11	Ns
Cy	Cy	2.09±0.05	1.75±0.05	*	2.63±0.15	2.69±0.13	Ns
Dp	Dp	10.49±1.76	10.50±1.55	Ns	10.66±1.05	11.54±0.91	Ns
Mv	Mv	304.69±9.02	295.83±6.68	Ns	280.67±9.20	299.37±10.81	Ns
Pe	Pe	8.79±0.22	7.88±0.18	*	6.73±0.37	6.85±0.45	Ns
Pt	Pt	25.28±1.08	23.64±1.43	Ns	29.84±2.41	33.32±2.08	Ns
Total-anthocyanins	T-an	351.34±6.19	339.59±9.45	Ns	330.53±12.85	353.77±14.12	Ns
Dihydroquercetin	Dih	0.24±0.01	0.23±0.01	Ns	-	-	-
Myricetin	Myr	0.50±0.06	0.45±0.02	Ns	-	-	-
Kaempferol-3-O-galactoside	Kae-gal	0.17±0.01	0.17±0.01	Ns	0.15±0.01	0.15±0.01	Ns
Kaempferol-3-O-glucoside	Kae-glu	0.35±0.01	0.34±0.01	*	0.26±0.03	0.23±0.01	*
Quercetin-3-O-galactoside	Que-gal	0.31±0.01	0.29±0.01	Ns	0.28±0.02	0.28±0.04	Ns
Quercetin-3-O-glucoside	Que-glu	0.51±0.09	0.27±0.03	*	1.94±0.18	1.47±0.01	*
Quercetin-3-O-glucuronide	Que-gluc	4.75±0.04	4.75±0.26	Ns	6.09±0.14	5.83±0.38	Ns
Myricetin-3-O-galactoside	Myr-gal	0.82±0.02	0.79±0.02	Ns	0.28±0.01	0.26±0.02	Ns
Myricetin-3-O-glucoside	Myr-glu	6.34±0.25	5.72±0.19	*	7.39±0.13	6.02±0.08	*
Syringetin-3-O-glucoside	Syr-glu	-	-	-	0.51±0.03	0.47±0.03	Ns
Syringetin-3-O-galactoside	Syr-gal	-	-	-	1.70±0.04	1.70±0.04	Ns
Total flavonols	Fo-Total	13.99±0.31	13.02±0.13	*	18.62±0.27	16.41±1.24	*
(+)-Catechin	C	11.79±1.08	12.97±0.44	Ns	8.82±1.06	7.58±0.35	Ns
(-)-Epicatechin	EC	15.29±0.50	14.78±0.85	Ns	6.23±0.67	5.94±0.45	Ns
Gallocatechin	GC	0.01±0.01	0.02±0.02	Ns	4.55±0.28	5.35±0.58	Ns
(-)-Epigallocatechin	EGC	-	-	-	10.04±0.26	10.76±0.53	Ns
Procyanin B1	Procyanin B1	11.95±0.68	12.24±0.23	Ns	10.82±0.59	11.14±0.28	Ns
Procyanin B2	Procyanin B2	6.46±0.86	6.40±0.51	Ns	5.69±0.66	5.17±0.46	Ns
Procyanin C1	Procyanin C1	-	-	-	13.05±0.37	13.02±0.35	Ns
Total flavan-3-ols	Fa-Total	45.51±1.04	46.41±1.87	Ns	59.20±3.76	58.95±1.89	Ns
Colorimetric parameters of wines
L		75.75±1.42	73.15±0.74	*	65.26±4.46	71.06±1.14	Ns
a		21.62±0.79	18.93±0.09	*	29.36±2.44	28.59±4.16	Ns
b		7.21±0.72	5.58±0.37	*	8.60±0.27	7.16±2.11	Ns
C*		24.30±1.24	27.91±0.67	*	31.66±4.67	27.24±1.05	Ns
H*		17.24±1.15	11.54±0.93	*	16.52±1.49	15.02±4.79	Ns
a Values were reported as means ± standard deviations (n=3). b * mean significant differencesbetween treatments on the basis of Duncan's multiple range test as p < 0.05; Ns,no significance.c A, free form of aroma compounds in grape; B, bound form of aroma compounds in grape.
